# Supplementary material for: Flower visits and pollinator pollen load networks reveal the effects of pollinator sharing on heterospecific pollen transfer in a subalpine plant community
Source: Ecol Evol. 2024 Apr 8;14(4):e11244. doi: 10.1002/ece3.11244 (PMC10999945; doi:10.1002/ece3.11244)
Supplement: Supplementary file 2 — Tables S1–S4 [file ECE3-14-e11244-s001.xls]

## Sheet: Table S1
Table S1. Family and species name of the 44 co-floewring plant species in Leek Hill protection zone in 2022.
Species ID	Family	Species name	Species name (abbreviation)
1	Hypericaceae	Hypericum kouytchense	Hyp kou
2	Asteraceae	Aster ageratoides	Ast tri
3	Asteraceae	Picris hieracioides	Pic hie
4	Geraniaceae	Geranium wilfordii	Ger wil
5	Asteraceae	Cirsium pendulum	Cir pen
6	Caryophyllaceae	Stellaria vestita	Ste ves
7	Rosaceae	Potentilla chinensis	Pot chi
8	Primulaceae	Lysimachia christinae	Lys chr
9	Rosaceae	Agrimonia pilosa	Agr pil
10	Ranunculaceae	Trollius chinensis	Tro chi
11	Hydrangeaceae	Hydrangea xanthoneura	Hyd xan
12	Melanthiaceae	Veratrum grandiflorum	Ver gra
13	Asteraceae	Senecio filifer	Sen fil
14	Plantaginaceae	Veronica laxa	Ver lax
15	Brassicaceae	Brassica rapa	Bra rap
16	Ranunculaceae	Anemone rivularis	Ane riv
17	Fabaceae	Trifolium repens	Tri rep
18	Asparagaceae	Ophiopogon bodinieri	Oph bod
19	Rosaceae	Spiraea japonica	Spi jap
20	Lamiaceae	Stachys japonica	Sta jap
21	Onagraceae	Epilobium hirsutum	Epi hir
22	Papaveraceae	Corydalis pallida	Cor pal
23	Caprifoliaceae	Patrinia villosa	Pat vil
24	Lamiaceae	Clinopodium repens	Cli rep
25	Asteraceae	Erigeron annuus	Eri ann
26	Boraginaceae	Cynoglossum amabile	Cyn ama
27	Fabaceae	Parochetus communis	Par com
28	Fabaceae	Lotus corniculatus	Lot cor
29	Rosaceae	Rubus flosculosus	Rub flo
30	Primulaceae	Androsace umbellata	And umb
31	Polygonaceae	Koenigia campanulata	Koe cam
32	Fabaceae	Vicia sativa	Vic sat
33	Amaryllidaceae	Allium wallichii	All wal
34	Asteraceae	Cirsium monocephalum	Cir mon
35	Ranunculaceae	Ranunculus ficariifolius	Ran fic
36	Orobanchaceae	Pedicularis henryi	Ped hen
37	Liliaceae	Lilium taliense	Lil tal
38	Lamiaceae	Galeopsis bifida	Gal bif
39	Asteraceae	Taraxacum mongolicum	Tar mon
40	Asteraceae	Lapsanastrum apogonoides	Lap apo
41	Balsaminaceae	Impatiens blepharosepala	Imp ble
42	Lamiaceae	Prunella vulgaris	Pru vul
43	Adoxaceae	Sambucus adnata	Sam adn
44	Rosaceae	Geum aleppicum	Geu ale

## Sheet: Table S2
Table S2. The plant-pollinator interaction network based on flower visit (FV) in Leek Hill Protection Zone in 2022.
ID		1	2	3	4	5	6	7	8	9	10	11	12	13	14	15	16	17	18	19	20	21	22	23	24	25	26	27	28	29	30	31	32	33	34	35	36	37	38	39	40	41	42	43	44	45	46	47	48
	Species name	Platycheirus sp1	Syrphus ribesii	Syrphidae sp1	Syrphidae sp2	Melanostoma sp1	Syrphidae sp3	Ischiodon sp1	Syrphidae sp4	Syrphidae sp5	Sphaerophoria scripta	Eristalis sp1	Syrphus corollae	Ischiodon scutellaris	Tachinidae sp1	Eristalis sp2	Tachinidae sp2	Syrphidae sp6	Syrphidae sp7	Syrphidae sp8	Syrphidae sp9	Scathophagidae sp1	Tachinidae sp3	Minettia sp1	Muscidae sp1	Muscidae sp2	Tachinidae sp4	Muscidae sp3	Lauxaniidae sp1	Minettia sp2	Muscidae sp4	Scathophaga stercoraria	Sarcophagidae sp1	Chlorops oryzae	Calliphoridae sp1	Muscidae sp5	Muscidae sp6	Calliphoridae sp2	Sepsidae sp1	Anthomyiidae sp1	Bombus friseanus	Psithyrus cornutus	Bombus trifasciatus	Bombus ignitus	Bombus festivus	Bombus sp1	Bombus sp2	Bombus sp3	Bombus sp4
1	Hyp kou	0	5	0	3	14	0	0	0	11	0	46	0	0	0	0	0	0	0	0	0	0	15	0	6	0	0	0	0	5	0	4	0	0	1	0	0	0	0	0	0	6	0	0	0	0	0	0	0
2	Ast tri	0	0	0	0	0	0	0	0	0	0	5	4	0	0	0	0	0	0	0	0	0	3	0	8	2	0	0	2	0	0	0	0	0	0	0	0	3	7	0	0	0	0	0	0	0	0	0	0
3	Pic hie	0	0	0	8	7	0	0	0	0	0	33	0	0	0	0	0	0	0	0	0	0	0	1	0	0	0	0	0	0	0	0	0	0	0	0	0	0	0	0	0	0	0	0	0	0	0	0	0
4	Ger wil	0	0	0	0	0	0	0	0	0	0	5	0	0	0	0	0	0	0	0	0	0	0	0	0	0	3	8	0	0	0	0	0	0	0	0	0	0	2	0	0	0	0	0	0	0	0	0	0
5	Cir pen	0	0	0	0	3	0	0	0	0	0	0	0	0	0	0	0	1	0	0	0	0	0	0	0	0	0	0	0	0	0	0	0	0	0	0	0	1	0	0	3	44	0	0	0	0	0	3	0
6	Ste ves	0	0	0	0	0	0	0	0	0	0	0	0	0	0	0	0	0	0	0	0	0	0	0	0	0	0	3	0	5	0	0	0	0	1	0	0	0	0	0	0	0	0	0	0	0	0	0	0
7	Pot chi	0	0	0	2	0	0	0	0	0	0	0	0	0	0	0	0	0	0	0	0	0	0	0	0	2	0	0	0	0	0	0	0	0	0	0	0	0	1	0	0	0	0	0	0	0	0	0	0
8	Lys chr	1	0	0	7	0	0	0	0	1	0	0	0	0	0	0	0	0	0	0	0	0	0	0	0	0	0	0	0	0	0	0	0	0	0	0	0	0	0	0	0	0	0	0	0	0	0	0	0
9	Agr pil	0	0	0	0	0	0	0	0	0	0	9	0	0	0	0	0	0	0	0	0	0	0	0	0	0	0	0	0	0	0	0	0	0	0	0	0	0	0	0	0	0	0	0	0	0	0	0	0
10	Tro chi	0	5	4	0	0	14	0	0	0	5	42	0	0	0	0	0	0	0	0	0	0	6	0	0	0	0	0	0	4	0	0	0	0	0	0	0	0	0	0	0	0	0	0	0	0	0	0	0
11	Hyd xan	0	0	0	3	27	0	0	0	123	0	56	0	0	12	47	0	0	0	0	0	0	86	0	90	0	27	39	0	0	8	9	0	35	0	0	0	74	0	0	0	8	0	0	0	0	0	0	0
12	Ver gra	0	0	475	0	0	0	0	0	0	0	103	0	0	0	0	0	0	0	0	0	0	15	0	0	0	0	0	0	0	0	0	0	0	0	0	0	160	217	0	0	0	0	0	0	0	0	0	0
13	Sen fil	0	0	0	0	0	0	0	0	0	0	206	0	0	0	0	0	0	0	0	0	5	0	0	0	0	0	0	0	0	0	0	0	0	0	0	0	3	0	0	0	0	0	0	0	0	0	10	0
14	Ver lax	45	0	0	34	0	0	0	0	0	15	0	0	0	0	0	0	0	0	0	0	0	0	0	0	0	5	0	0	0	0	2	0	0	0	0	0	0	20	0	0	0	0	0	0	0	0	0	0
15	Bra rap	0	22	0	0	70	0	0	0	30	0	1045	0	0	0	0	0	0	0	70	21	0	0	0	0	0	0	14	0	0	0	12	0	79	0	0	0	4	0	0	0	5	0	0	0	0	0	0	0
16	Ane riv	0	0	0	0	0	0	0	0	0	0	6	0	0	0	0	0	0	0	0	0	0	0	0	0	0	0	3	0	3	2	0	0	1	0	0	0	0	0	0	0	0	0	0	0	0	0	0	0
17	Tri rep	0	39	0	0	0	0	0	0	0	0	4	0	0	0	0	0	0	0	5	0	0	0	0	0	0	0	3	0	0	0	0	0	0	0	2	0	0	0	0	0	499	0	18	0	11	0	9	5
18	Oph bod	0	0	0	0	0	0	0	0	0	0	5	0	0	0	0	0	0	0	0	0	0	0	0	0	0	0	0	0	0	0	0	0	0	0	0	0	0	0	0	0	4	0	0	0	0	0	0	0
19	Spi jap	0	25	0	0	109	0	0	0	195	0	350	0	29	0	26	0	0	0	0	0	0	0	0	19	8	0	7	0	0	0	0	0	49	0	0	7	54	0	0	0	0	0	32	0	0	0	0	0
20	Sta jap	0	0	0	0	0	0	0	0	0	0	28	0	0	0	0	0	0	0	0	0	0	0	0	0	0	0	0	0	0	0	0	0	0	0	0	0	0	0	0	0	0	0	0	0	7	18	15	0
21	Epi hir	0	6	0	3	0	0	0	0	0	0	23	0	4	0	0	0	0	2	0	0	0	0	0	0	0	0	0	0	0	0	0	0	0	0	0	0	0	0	0	0	0	0	0	12	0	0	0	0
22	Cor pal	0	3	0	0	0	0	0	0	0	6	0	0	0	0	0	0	0	8	0	0	6	0	1	0	0	0	0	0	0	0	0	0	0	0	0	0	0	0	0	0	0	0	0	0	0	0	0	0
23	Pat vil	0	0	0	117	7	0	0	0	0	0	208	8	0	0	0	0	0	0	0	0	0	26	0	0	0	0	0	0	0	0	0	0	0	0	0	0	43	0	0	0	0	0	0	0	0	0	0	0
24	Cli rep	0	0	0	3	12	0	0	0	0	0	34	0	0	0	0	0	0	0	0	0	0	0	0	0	0	0	0	0	0	0	0	0	0	0	0	0	0	0	0	0	8	0	0	0	0	0	0	0
25	Eri ann	0	0	0	0	1	0	0	0	0	0	5	0	0	0	0	0	0	0	0	0	0	1	4	0	0	0	0	0	0	0	0	0	0	0	0	0	0	8	0	0	0	0	0	0	0	0	0	0
26	Cyn ama	0	0	0	21	36	0	0	0	0	3	258	0	0	0	0	0	0	0	0	0	0	1	0	0	113	0	0	0	0	0	0	0	0	0	0	0	7	0	0	0	60	0	0	0	0	0	0	0
27	Par com	2	0	0	0	0	0	0	0	0	0	0	0	0	0	0	0	0	0	0	0	0	0	0	0	0	0	0	0	0	0	0	0	0	0	0	0	0	0	0	0	0	0	0	0	0	0	1	0
28	Lot cor	0	0	0	1	0	0	0	0	0	0	0	0	0	0	0	0	0	0	0	0	0	0	0	0	0	0	0	0	0	0	0	0	0	0	0	0	0	0	0	2	8	0	0	0	0	0	0	0
29	Rub flo	0	0	0	5	2	11	0	0	0	0	45	0	0	0	0	0	0	0	0	0	0	0	0	6	0	0	0	0	16	0	0	0	0	0	0	0	44	19	0	0	102	0	0	5	0	0	15	10
30	And umb	0	0	0	5	0	0	0	0	0	0	0	0	0	0	0	0	0	0	0	0	0	18	0	5	0	0	0	0	0	0	0	0	0	0	0	0	7	7	0	0	0	0	0	0	0	0	0	0
31	Koe cam	0	0	0	9	0	0	0	0	37	10	86	0	0	0	0	0	0	0	0	0	0	0	0	23	0	0	0	0	0	0	0	0	26	3	3	0	0	17	0	0	0	0	0	0	0	0	0	0
32	Vic sat	0	0	0	0	0	0	0	0	0	0	0	0	0	0	0	0	0	0	0	0	0	0	12	0	0	0	0	0	0	0	0	0	0	0	0	0	2	0	0	0	0	0	97	0	7	0	78	0
33	All wal	0	0	0	10	208	0	0	0	0	0	563	0	0	0	0	0	0	0	68	0	0	0	0	0	38	0	0	0	0	0	0	0	0	0	0	0	0	0	0	0	737	27	10	32	0	0	0	7
34	Cir mon	0	0	0	0	0	0	0	0	0	0	0	0	0	0	0	0	0	0	0	0	0	0	2	0	0	0	0	0	0	12	0	0	4	0	0	0	0	2	0	0	4	0	0	0	0	0	3	0
35	Ran fic	0	2	0	1	0	0	0	0	0	0	27	0	10	0	0	0	0	0	0	0	0	5	0	0	0	0	0	0	0	0	0	0	0	0	0	0	0	0	0	0	0	0	0	0	0	0	0	0
36	Ped hen	0	0	0	0	0	0	0	0	0	0	6	0	0	0	0	0	0	0	0	0	0	0	0	0	0	0	0	0	0	0	0	0	0	0	0	0	0	0	0	0	23	0	0	0	0	0	0	0
37	Lil tal	1	0	0	0	0	0	0	0	0	1	6	0	5	0	0	0	0	0	0	0	0	1	0	0	0	0	1	0	0	4	0	0	0	0	0	0	3	0	0	0	0	0	0	0	0	0	0	0
38	Gal bif	0	0	0	0	10	0	0	0	0	0	0	0	0	0	0	0	0	0	0	0	0	0	2	0	0	0	0	2	0	0	0	0	0	0	0	0	0	2	0	0	0	0	0	0	0	0	0	20
39	Tar mon	0	2	0	0	0	0	0	0	0	5	54	0	0	0	0	0	0	0	0	0	0	0	0	0	0	0	0	0	0	0	24	0	0	0	0	0	0	10	0	0	0	0	0	0	0	0	0	0
40	Lap apo	0	0	0	0	0	0	2	0	8	2	258	0	0	0	0	0	0	0	0	0	0	0	0	0	0	0	0	0	0	0	0	0	0	0	0	0	0	0	0	0	0	0	0	0	0	0	0	0
41	Imp ble	0	0	0	0	0	0	0	0	0	0	0	0	0	0	0	0	0	0	0	0	0	0	0	0	0	0	0	0	0	0	0	0	0	0	0	0	0	0	0	0	0	0	0	0	0	0	0	0
42	Pru vul	0	0	0	0	0	0	0	0	0	0	0	0	0	0	0	0	0	0	0	0	0	0	0	0	0	0	0	0	0	0	0	0	0	0	0	0	0	0	0	0	0	0	0	0	0	0	0	0
43	Sam adn	0	5	0	0	0	0	0	0	10	0	224	0	0	0	0	0	0	0	0	0	100	0	6	0	0	20	0	0	0	0	0	0	36	0	0	0	394	120	0	0	0	0	0	0	0	0	0	0
44	Geu ale	0	2	0	0	0	0	0	0	0	0	50	0	0	0	0	0	0	0	0	0	2	0	0	0	0	0	0	0	0	0	0	0	0	0	0	0	0	7	0	0	0	0	0	0	0	0	0	0
[truncated: 59 more columns]

## Sheet: Table S3
Table S3. The plant-pollinator interaction network based on pollen load (PL) on insect body in Leek Hill Protection Zone in 2022.
ID		1	2	3	4	5	6	7	8	9	10	11	12	13	14	15	16	17	18	19	20	21	22	23	24	25	26	27	28	29	30	31	32	33	34	35	36	37	38	39	40	41	42	43	44	45	46	47	48
	Species name	Platycheirus sp1	Syrphus ribesii	Syrphidae sp1	Syrphidae sp2	Melanostoma sp1	Syrphidae sp3	Ischiodon sp1	Syrphidae sp4	Syrphidae sp5	Sphaerophoria scripta	Eristalis sp1	Syrphus corollae	Ischiodon scutellaris	Tachinidae sp1	Eristalis sp2	Tachinidae sp2	Syrphidae sp6	Syrphidae sp7	Syrphidae sp8	Syrphidae sp9	Scathophagidae sp1	Tachinidae sp3	Minettia sp1	Muscidae sp1	Muscidae sp2	Tachinidae sp4	Muscidae sp3	Lauxaniidae sp1	Minettia sp2	Muscidae sp4	Scathophaga stercoraria	Sarcophagidae sp1	Chlorops oryzae	Calliphoridae sp1	Muscidae sp5	Muscidae sp6	Calliphoridae sp2	Sepsidae sp1	Anthomyiidae sp1	Bombus friseanus	Psithyrus cornutus	Bombus trifasciatus	Bombus ignitus	Bombus festivus	Bombus sp1	Bombus sp2	Bombus sp3	Bombus sp4
1	Hyp kou	170	11	0	77	105	0	0	0	222	0	6015	0	87	0	0	0	0	0	176	0	0	6	0	436	86	0	153	0	269	0	2	0	160	0	0	0	18	0	0	0	273	0	0	69	0	84	0	0
2	Ast tri	0	0	0	9	0	0	0	0	24	0	332	5	0	0	0	0	0	0	0	0	0	27	0	0	2	0	2	0	36	0	0	0	0	0	0	0	68	9	0	0	0	0	0	0	0	0	4	0
3	Pic hie	0	0	0	3	5	0	1	0	0	0	1821	0	0	0	0	0	0	0	0	0	5	0	0	0	0	0	0	0	0	0	0	0	0	0	0	0	0	0	0	0	0	0	0	0	0	0	0	0
4	Ger wil	0	0	0	77	0	0	0	0	58	0	139	0	0	0	0	0	0	0	0	0	0	125	0	0	0	0	12	0	0	0	0	0	0	0	0	0	0	0	0	0	0	0	0	0	0	0	0	0
5	Cir pen	0	0	0	0	2	0	0	0	52	0	0	0	0	0	0	0	0	0	0	0	0	0	0	0	0	0	0	0	0	0	0	0	0	0	0	0	0	0	0	170	774	0	0	0	145	0	404	1
6	Ste ves	0	0	1	22	0	0	0	0	11	0	54	0	0	0	6	0	0	0	6	0	0	0	0	6	0	0	1	0	0	0	0	0	0	0	0	0	0	0	0	0	0	0	0	0	0	0	0	0
7	Pot chi	43	76	0	3	0	0	4	0	0	0	352	0	0	0	0	0	0	0	0	0	0	0	0	0	5	0	0	42	113	0	0	0	0	0	0	0	0	2	0	0	13	0	0	45	0	0	54	0
8	Lys chr	0	9	0	31	0	0	0	0	8	0	0	0	5	0	0	0	0	0	0	0	0	0	0	0	0	0	0	0	0	0	0	0	3	0	0	0	14	2	0	0	0	0	0	0	0	0	0	0
9	Agr pil	0	0	0	0	0	33	0	0	0	0	72	0	0	0	0	0	0	0	5	0	0	0	0	0	0	0	0	0	0	0	2	0	0	0	0	0	0	0	0	0	0	0	0	0	0	0	0	0
10	Tro chi	0	0	2	0	0	3	0	0	114	14	779	3	6	0	0	0	0	0	0	0	0	0	0	0	0	0	0	0	12	0	0	0	0	0	0	0	15	7	0	12	0	0	0	0	0	0	0	0
11	Hyd xan	0	0	0	347	539	0	0	0	3778	0	3129	0	24	138	1701	0	0	0	22	0	0	110	0	1206	0	512	1391	0	0	218	44	0	266	0	0	0	1019	0	0	0	659	25	0	0	0	0	0	0
12	Ver gra	0	0	0	0	0	0	0	0	12	0	350	0	0	0	0	0	0	0	0	0	0	67	5	0	0	0	62	0	0	0	0	0	6	0	0	0	12	3	0	0	0	0	0	0	0	0	0	0
13	Sen fil	0	0	0	18	123	0	0	0	820	6	1274	0	0	0	0	0	0	0	0	0	0	0	0	85	0	0	0	0	0	0	2	0	0	0	0	0	1	11	0	0	597	0	0	0	0	0	373	43
14	Ver lax	8	15	0	21	0	0	0	0	0	5	441	0	0	0	26	0	3	0	0	0	2	0	0	0	36	0	13	0	0	0	0	0	0	0	0	0	1	0	0	0	56	0	36	0	0	0	48	8
15	Bra rap	0	9	0	118	75	0	0	0	8	0	5114	0	0	0	16	0	0	0	51	0	0	0	0	40	262	0	0	0	0	0	5	0	20	0	0	0	30	0	0	0	13	0	0	0	0	0	0	0
16	Ane riv	0	3	0	5	0	0	0	0	0	26	62	0	0	0	0	0	0	0	0	0	0	0	0	0	0	0	0	0	0	0	0	0	0	0	0	0	0	0	0	0	153	0	0	0	0	0	0	0
17	Tri rep	0	15	0	0	0	0	5	0	0	0	587	0	0	0	72	0	0	0	5	0	3	1	2	0	0	0	6	0	0	8	0	0	5	0	2	0	0	5	0	0	2301	0	185	0	0	0	236	184
18	Oph bod	0	0	0	0	0	0	0	0	0	0	96	0	0	0	0	0	0	0	0	0	0	0	0	0	214	0	0	0	0	0	0	0	0	0	0	0	0	0	0	0	87	0	0	0	0	0	0	0
19	Spi jap	66	178	0	53	18	0	0	0	3424	52	6446	0	74	0	1660	0	0	0	0	0	0	11	0	42	8	0	7	0	0	16	120	0	214	0	0	8	2422	9	0	0	91	0	856	0	154	0	6	0
20	Sta jap	1	0	0	0	0	0	0	0	0	0	37	0	0	0	0	0	0	0	0	6	0	0	0	0	0	0	0	0	0	0	0	0	0	0	0	0	0	0	0	254	0	0	0	0	7	8	34	132
21	Epi hir	0	0	0	0	0	0	0	0	1	0	17	0	1	0	0	0	0	0	0	0	0	0	0	0	0	0	0	0	0	0	0	0	0	0	0	0	4	0	0	0	5	0	0	2	0	0	0	3
22	Cor pal	0	0	0	0	0	0	0	0	0	5	0	0	0	0	0	0	0	0	0	0	0	0	0	0	0	0	0	0	0	0	0	0	0	0	0	0	0	0	0	0	0	0	0	0	0	0	0	0
23	Pat vil	0	0	0	1012	7	0	0	0	0	0	2822	12	0	0	0	0	0	0	0	0	0	8	0	378	0	0	14	0	0	0	0	0	0	0	0	0	18	22	0	0	41	0	0	15	0	0	45	0
24	Cli rep	0	0	0	16	14	0	0	0	0	0	715	7	0	0	0	0	0	0	0	0	0	0	0	0	0	0	0	0	0	0	0	0	0	0	0	0	0	0	0	0	376	0	0	118	0	0	0	0
25	Eri ann	25	0	0	5	0	0	0	0	250	0	258	0	0	0	0	0	0	0	0	0	5	6	0	0	14	0	0	0	0	0	0	0	0	0	0	0	42	11	0	0	0	0	0	0	0	0	0	0
26	Cyn ama	0	0	0	92	135	0	0	0	186	16	767	0	0	0	0	0	0	0	0	0	0	0	0	0	185	0	0	0	0	0	0	0	0	0	0	0	0	0	0	0	166	0	0	0	0	0	0	0
27	Par com	27	0	0	0	0	0	0	0	0	0	0	0	0	0	0	0	0	0	0	0	0	0	0	0	0	0	0	0	0	0	0	0	0	0	0	0	0	0	0	0	0	0	0	0	0	0	6	0
28	Lot cor	0	0	0	5	14	0	0	0	0	0	159	0	0	0	86	0	0	0	0	0	0	54	0	0	0	0	0	0	0	0	14	0	285	0	0	6	233	0	0	1460	2252	0	0	0	0	0	0	0
29	Rub flo	0	0	0	0	4	2	0	0	0	0	108	5	0	0	0	0	0	0	0	0	0	0	13	0	0	0	0	0	0	0	0	0	0	0	0	0	32	0	0	0	377	0	0	53	0	0	187	48
30	And umb	0	8	0	5	0	0	0	0	0	0	85	0	0	0	0	0	0	0	0	0	0	20	0	160	0	0	0	0	0	0	0	0	0	0	0	0	26	3	0	0	0	0	0	0	2	0	0	0
31	Koe cam	0	3	25	13	0	0	3	0	120	9	63	0	0	0	0	0	0	0	0	0	0	0	0	142	0	0	0	0	0	0	8	0	13	0	2	0	0	0	0	0	45	0	0	0	6	0	0	0
32	Vic sat	0	2	0	0	0	0	0	0	0	0	242	0	0	0	0	0	0	0	0	0	0	0	0	21	0	0	0	0	0	0	0	0	0	0	0	0	2	0	0	0	285	0	16	0	3	6	408	0
33	All wal	0	19	0	0	56	0	0	0	205	0	2640	0	0	0	94	0	0	0	49	0	0	6	0	0	0	0	0	0	0	0	0	0	8	0	0	0	0	1	0	0	2209	72	242	0	0	0	0	0
34	Cir mon	0	0	0	0	0	0	0	0	23	0	8	0	0	0	6	0	0	0	0	0	0	0	0	0	0	0	0	0	0	0	0	0	34	0	0	0	0	4	0	34	447	146	482	745	0	0	878	0
35	Ran fic	0	0	0	0	92	0	0	0	168	425	797	0	0	0	52	0	0	0	0	0	0	37	0	0	0	0	735	0	0	0	0	0	69	0	0	0	0	0	0	0	0	0	0	0	0	0	0	0
36	Ped hen	0	0	0	0	0	0	0	0	57	0	28	0	0	0	0	0	0	0	0	0	0	0	0	0	0	0	0	0	0	0	0	0	0	0	0	0	0	0	0	0	455	0	0	78	0	0	0	0
37	Lil tal	164	14	0	0	16	0	0	0	1	0	44	0	18	0	14	0	0	0	0	0	0	1	0	0	0	0	2	0	0	3	0	0	0	0	0	0	29	0	0	0	0	0	0	0	0	0	0	0
38	Gal bif	0	0	0	0	3	0	0	0	29	0	5	0	0	0	0	0	0	0	0	0	0	0	0	0	0	0	0	0	0	0	0	0	0	0	0	0	0	0	0	0	0	0	0	0	0	0	0	53
39	Tar mon	0	0	0	0	0	0	0	0	378	0	2520	0	0	0	0	0	0	0	0	0	0	0	0	0	0	0	0	0	0	0	448	0	0	0	0	0	0	12	0	0	0	28	0	0	0	0	0	0
40	Lap apo	0	0	0	37	0	0	211	0	434	16	3761	0	0	0	0	0	0	0	0	0	0	0	0	0	0	0	72	0	0	0	0	0	0	3	0	0	0	0	0	46	0	0	0	0	0	0	5	0
41	Imp ble	0	0	0	7	0	0	0	0	0	0	105	1	0	0	0	0	0	0	0	0	0	0	0	38	0	0	0	0	0	0	0	0	0	0	0	0	0	6	0	0	23	0	0	0	0	0	164	0
42	Pru vul	0	0	0	0	0	0	0	0	0	0	479	0	0	0	0	0	0	0	0	0	0	0	0	0	0	0	0	0	2	0	0	0	0	0	0	0	0	0	0	0	39	0	52	0	0	0	24	0
43	Sam adn	0	114	0	0	97	0	0	0	731	0	2190	0	18	0	0	0	0	0	0	22	174	93	8	0	0	226	0	0	0	78	0	0	266	0	0	465	699	46	0	0	128	0	0	0	26	15	0	0
44	Geu ale	0	34	0	102	0	0	0	0	25	0	449	0	0	0	0	0	0	0	0	14	6	0	2	0	0	0	0	0	3	0	0	0	0	32	0	0	2	2	0	31	29	0	0	0	0	0	0	0
[truncated: 59 more columns]

## Sheet: Table S4
Table S4. The heterospecific pollen transfer among 44 co-flowering species in Leek Hill Protection Zone in 2022.
ID		1	2	3	4	5	6	7	8	9	10	11	12	13	14	15	16	17	18	19	20	21	22	23	24	25	26	27	28	29	30	31	32	33	34	35	36	37	38	39	40	41	42	43	44
	Species name	Hyp kou	Ast tri	Pic hie	Ger wil	Cir pen	Ste ves	Pot chi	Lys chr	Agr pil	Tro chi	Hyd xan	Ver gra	Sen fil	Ver lax	Bra rap	Ane riv	Tri rep	Oph bod	Spi jap	Sta jap	Epi hir	Cor pal	Pat vil	Cli rep	Eri ann	Cyn ama	Par com	Lot cor	Rub flo	And umb	Koe cam	Vic sat	All wal	Cir mon	Ran fic	Ped hen	Lil tal	Gal bif	Tar mon	Lap apo	Imp ble	Pru vul	Sam adn	Geu ale
1	Hyp kou	0	0	0	0	8	0	0	0	0	0	0	0	3	0	0	0	0	0	0	0	0	0	0	4	0	0	0	0	0	0	0	0	1	0	0	0	0	0	0	0	1	0	0	0
2	Ast tri	2	0	0	0	0	0	0	0	0	0	0	1	0	0	0	0	0	0	0	0	0	0	0	0	0	0	0	0	0	0	0	0	0	0	0	0	0	0	0	0	0	0	0	0
3	Pic hie	2	0	0	1	0	0	0	0	3	0	0	7	0	0	0	0	0	0	0	0	0	0	0	0	0	0	0	0	0	0	4	0	0	0	0	0	0	0	2	0	0	1	0	11
4	Ger wil	0	0	0	0	0	0	0	0	0	0	0	0	0	0	0	0	0	0	0	0	0	0	0	0	0	0	0	0	0	0	0	0	0	0	0	0	0	0	0	0	0	0	0	0
5	Cir pen	0	0	0	0	0	0	0	0	0	0	0	0	0	0	0	0	0	0	0	0	0	0	0	0	0	0	0	0	0	0	0	0	0	0	0	0	0	0	0	0	0	0	0	0
6	Ste ves	0	0	0	0	0	0	0	0	0	0	0	0	0	0	0	0	0	0	0	0	0	0	0	0	0	0	0	0	0	0	0	0	0	0	0	0	0	0	0	0	0	1	0	0
7	Pot chi	0	0	0	20	0	0	0	0	0	0	0	0	0	0	0	0	0	0	0	0	0	0	0	0	0	0	0	0	0	0	0	0	0	0	1	0	0	0	0	0	6	0	0	0
8	Lys chr	0	0	0	0	0	0	0	0	6	0	0	0	0	0	0	0	0	0	0	0	1	0	0	1	0	0	0	0	0	0	0	0	0	0	0	1	0	0	0	0	0	0	0	0
9	Agr pil	0	0	0	0	0	0	0	0	0	0	0	1	0	0	0	0	0	0	0	0	0	0	0	0	0	0	1	0	0	0	0	0	0	0	0	0	0	0	0	0	0	0	0	0
10	Tro chi	0	0	0	0	2	0	0	0	0	0	1	0	0	0	0	0	1	0	4	0	0	0	0	0	0	0	0	0	0	0	0	0	0	0	0	0	0	0	0	0	0	2	0	0
11	Hyd xan	0	8	60	6	3	0	12	0	0	0	0	14	0	2	27	0	0	0	0	0	18	0	83	0	0	5	0	0	0	0	37	0	14	11	0	0	0	0	28	11	0	0	0	3
12	Ver gra	0	0	0	0	0	0	0	0	0	0	0	0	0	0	0	0	0	0	0	0	0	0	0	0	0	0	0	0	0	0	0	0	0	0	0	0	0	0	0	0	0	0	0	0
13	Sen fil	0	0	0	15	0	0	3	0	0	0	0	0	0	0	0	0	0	0	0	0	18	0	0	3	0	2	0	0	0	0	2	0	0	0	0	0	0	0	0	0	0	0	0	2
14	Ver lax	0	0	0	0	0	0	0	0	0	0	0	1	0	0	0	0	0	0	0	0	9	0	0	0	0	0	0	0	0	0	0	0	0	2	0	2	0	0	0	0	0	0	0	0
15	Bra rap	0	0	0	0	0	0	0	0	0	0	0	0	1	0	0	0	0	0	0	0	2	0	3	0	1	0	0	0	0	0	0	0	0	0	0	0	0	0	0	0	0	0	0	0
16	Ane riv	0	0	0	0	0	0	0	0	0	0	0	0	0	0	0	0	1	0	0	0	0	0	0	0	0	0	0	0	0	0	0	0	0	0	0	0	0	0	0	0	0	0	0	0
17	Tri rep	5	0	1	0	0	2	0	0	0	0	0	0	0	0	0	0	0	35	0	0	0	0	0	3	0	1	0	0	0	0	0	0	0	4	0	0	0	0	0	5	0	0	0	0
18	Oph bod	0	0	0	0	0	0	1	0	0	0	1	0	0	0	0	0	0	0	0	0	0	0	0	0	0	1	0	0	0	0	0	0	0	0	0	0	0	0	0	0	0	0	0	0
19	Spi jap	0	0	3	0	5	0	7	0	0	0	0	0	1	0	17	2	0	0	0	0	50	0	0	14	1	0	0	0	0	0	6	0	122	0	3	0	0	1	0	0	0	0	0	0
20	Sta jap	0	0	0	0	11	0	0	0	0	0	0	0	0	0	0	0	0	0	0	0	0	0	0	0	0	0	0	0	0	0	0	0	0	0	0	0	0	0	0	0	0	0	0	0
21	Epi hir	0	0	0	0	0	0	0	0	0	0	0	0	0	0	0	0	0	0	0	0	0	0	0	0	0	0	0	0	0	0	3	0	0	0	0	0	0	0	0	0	0	0	0	0
22	Cor pal	0	0	0	0	0	0	0	0	0	0	0	0	0	0	0	0	0	0	0	0	0	0	0	0	0	0	0	0	0	0	0	0	0	0	0	0	0	0	0	0	0	0	0	0
23	Pat vil	0	0	0	3	1	0	0	0	0	0	0	0	0	0	0	2	0	0	0	0	0	0	0	1	0	0	0	0	0	0	0	0	0	0	0	0	0	0	0	1	0	0	0	0
24	Cli rep	0	1	0	4	0	0	0	0	0	0	0	0	0	0	0	0	0	0	0	0	0	0	0	0	0	0	0	0	0	0	0	3	2	0	0	0	0	0	2	0	0	0	0	0
25	Eri ann	0	0	0	0	0	0	0	0	0	0	0	0	0	0	0	0	0	0	0	0	0	0	0	0	0	0	0	0	0	0	0	0	3	0	0	0	0	0	0	0	0	0	0	0
26	Cyn ama	0	0	0	0	0	0	0	0	0	0	0	0	0	0	0	0	0	0	0	0	0	0	0	6	0	0	0	0	0	0	0	0	1	0	0	0	0	0	0	0	0	0	0	0
27	Par com	0	0	30	0	0	0	0	0	0	0	0	0	2	0	3	0	0	0	0	0	0	0	0	0	0	0	0	0	0	0	0	0	0	0	0	0	0	0	0	0	0	3	0	0
28	Lot cor	0	0	0	0	0	0	0	0	3	0	0	0	0	0	1	0	0	0	0	0	0	0	0	0	0	0	0	0	0	0	0	0	0	0	0	0	0	0	0	0	0	0	0	0
29	Rub flo	0	0	0	6	0	0	2	0	0	0	0	0	0	0	0	0	0	0	0	0	1	0	0	0	0	0	0	0	0	0	0	0	0	0	0	0	0	0	0	0	0	0	0	0
30	And umb	0	13	0	0	0	0	6	0	0	1	0	0	6	0	0	23	0	0	0	0	0	0	0	0	8	0	0	0	0	0	0	0	0	0	4	0	0	0	1	0	0	0	0	0
31	Koe cam	0	0	0	0	0	0	0	0	0	0	0	0	0	0	0	0	0	0	0	0	0	0	0	0	0	0	0	0	0	0	0	0	0	0	0	0	0	0	0	0	0	0	0	0
32	Vic sat	0	0	0	12	0	6	0	0	0	0	1	0	0	0	1	0	0	0	0	0	0	1	0	0	0	0	0	0	0	0	0	0	1	0	0	0	0	0	0	0	0	0	0	0
33	All wal	0	0	1	1	44	0	0	0	0	0	0	0	0	0	0	0	0	0	0	0	12	0	0	0	0	0	0	0	0	0	0	0	0	0	0	0	0	0	0	0	0	0	0	0
34	Cir mon	0	0	0	0	0	0	0	3	0	0	0	1	0	0	0	0	0	0	0	0	0	0	1	0	0	0	0	0	0	0	0	0	0	0	0	0	0	0	0	0	0	3	0	0
35	Ran fic	0	0	0	0	0	0	0	0	0	0	0	0	0	0	0	0	0	0	0	0	0	0	0	0	0	0	0	0	0	0	0	0	0	0	0	0	0	0	2	0	0	0	0	0
36	Ped hen	0	0	0	0	0	0	0	0	0	0	0	0	0	0	0	0	0	0	0	0	0	0	0	0	0	0	0	0	0	0	0	0	0	0	0	0	0	0	0	0	0	0	0	0
37	Lil tal	2	0	0	0	0	0	0	0	0	0	0	0	0	0	0	0	0	0	0	0	0	0	0	0	0	0	0	0	0	0	0	0	0	0	0	0	0	0	0	0	0	0	0	0
38	Gal bif	0	0	0	0	0	0	0	0	0	0	0	0	0	0	0	0	0	0	0	0	0	0	0	0	0	0	0	0	0	0	2	6	0	0	0	0	0	0	0	1	0	0	0	0
39	Tar mon	0	0	0	0	0	0	0	0	0	3	0	0	0	0	0	0	0	0	0	0	0	0	0	0	0	0	0	0	0	0	0	0	0	0	0	0	0	0	0	0	0	0	0	0
40	Lap apo	0	0	0	0	0	0	0	2	0	11	0	2	0	2	0	0	0	0	0	0	0	0	7	33	0	2	0	0	0	0	0	0	0	0	0	0	0	0	0	0	0	0	0	0
41	Imp ble	0	0	0	11	0	0	0	0	0	0	0	0	0	0	0	0	0	0	0	0	0	0	0	0	0	0	0	0	0	0	0	0	0	0	0	0	0	0	0	0	0	0	0	0
42	Pru vul	0	0	0	1	2	0	2	0	7	0	0	0	0	0	0	2	0	0	0	0	0	0	0	0	0	0	0	0	0	0	0	0	0	0	0	0	0	0	0	0	0	0	0	12
43	Sam adn	0	0	0	0	0	0	0	0	0	0	0	0	0	0	0	0	0	0	0	0	0	0	0	2	8	0	0	0	0	0	0	0	0	0	0	0	0	0	0	0	0	0	0	0
44	Geu ale	0	0	0	0	1	0	0	1	0	0	0	0	0	0	0	0	0	0	0	0	0	0	0	0	0	0	0	0	2	0	0	0	0	0	0	0	0	0	0	0	0	0	0	0
